# Supplementary material for: DynAMo: A Modular Platform for Monitoring Process, Outcome, and Algorithm-Based Treatment Planning in Psychotherapy
Source: JMIR Med Inform. 2017 Jul 20;5(3):e20. doi: 10.2196/medinform.6808 (PMC5544897; doi:10.2196/medinform.6808)
Supplement: Multimedia Appendix 1 [file medinform_v5i3e20_app1.zip]

Archive with 9 entries (6 files):
- Kaiser2017-example/
- Kaiser2017-example/.DS_Store
- __MACOSX/
- __MACOSX/Kaiser2017-example/
- __MACOSX/Kaiser2017-example/._.DS_Store
- Kaiser2017-example/example.dat
- Kaiser2017-example/example.R
- __MACOSX/Kaiser2017-example/._example.R
- Kaiser2017-example/items.txt
