# Supplementary material for: DynAMo: A Modular Platform for Monitoring Process, Outcome, and Algorithm-Based Treatment Planning in Psychotherapy
Source: JMIR Med Inform. 2017 Jul 20;5(3):e20. doi: 10.2196/medinform.6808 (PMC5544897; doi:10.2196/medinform.6808)
Supplement: Multimedia Appendix 1 [file medinform_v5i3e20_app1.zip › Kaiser2017-example/example.dat]

"heartsweat4" "distract9" "avoid6" "tension5" "thoughts3" "anxiety2" "prepare8" "leftearly7" "helpcope10" "terror1"
"1" 0 0 0 0 8 0 5 4 0 5
"2" 4 30 58 29 53 47 26 21 44 20
"3" 0 6 10 10 39 5 13 10 5 3
"4" 2 9 38 54 29 26 26 38 55 25
"5" 17 30 63 51 3 53 8 14 3 7
"6" 1 42 69 39 8 34 21 40 12 25
"7" 13 5 57 16 8 25 25 10 17 35
"8" 0 9 3 37 49 10 8 27 0 7
"9" 32 34 20 32 31 11 48 60 11 53
"10" 61 17 2 64 2 17 5 1 7 16
"11" 10 9 30 5 20 8 24 68 32 6
"12" 36 64 61 6 38 47 34 7 34 26
"13" 17 18 12 38 32 54 15 20 28 9
"14" 0 19 18 33 3 8 33 4 9 41
"15" 49 4 11 5 10 25 7 21 37 45
"16" 2 10 11 13 18 12 37 26 12 3
"17" 0 6 21 8 34 44 8 17 13 16
"18" 1 14 3 9 1 3 10 2 3 10
"19" 13 38 12 5 6 1 2 13 17 12
"20" 15 18 38 10 14 14 3 4 26 1
"21" 2 16 2 2 2 8 6 3 5 4
"22" 1 4 6 1 4 2 5 0 0 0
"23" 5 4 38 0 0 4 4 20 0 4
"24" 53 11 19 8 5 23 46 8 1 2
"25" 2 44 9 1 25 8 4 24 3 2
"26" 7 1 4 0 0 1 8 29 0 0
"27" 0 5 0 0 2 0 0 11 29 3
"28" 5 1 6 6 2 2 1 10 4 5
"29" 8 50 47 14 40 16 3 41 11 29
"30" 42 50 18 18 46 30 29 56 7 15
"31" 12 2 22 7 17 7 18 15 11 20
"32" 58 40 44 46 76 16 55 29 54 12
"33" 2 8 10 14 14 5 19 14 15 24
"34" 5 17 16 11 8 14 37 16 0 7
"35" 17 10 2 1 1 7 7 1 0 0
"36" 0 7 3 2 1 3 5 7 0 0
"37" 2 3 8 3 2 3 5 0 73 1
"38" 4 0 3 29 9 6 34 11 1 6
"39" 3 37 1 3 6 3 4 5 3 0
"40" 0 4 5 4 49 1 0 0 0 0
"41" 0 8 7 0 2 0 5 9 0 4
"42" 15 0 2 3 7 0 3 22 3 0
"43" 0 5 2 0 5 2 3 5 5 2
"44" 2 1 2 1 0 0 2 0 4 2
"45" 0 4 0 0 1 0 1 0 15 2
"46" 1 1 1 2 2 0 0 28 4 6
"47" 2 4 1 0 27 0 1 43 20 7
"48" 2 3 3 1 7 8 4 8 0 10
"49" 0 3 4 0 1 9 0 17 5 1
"50" 3 1 1 2 1 1 0 13 1 4
"51" 3 12 0 2 3 1 8 29 0 5
"52" 4 5 5 1 4 6 3 43 6 3
"53" 0 3 2 4 2 0 13 5 1 1
"54" 1 8 1 8 1 51 50 54 4 8
"55" 12 6 6 13 64 12 19 82 5 16
"56" 32 59 2 42 53 17 28 14 1 18
"57" 19 7 40 37 7 3 29 26 8 12
"58" 15 4 1 9 2 8 1 4 20 7
"59" 8 7 42 1 21 75 40 10 26 42
"60" 15 8 31 40 42 44 21 9 44 29
"61" 2 6 1 2 13 38 58 59 1 30
"62" 16 38 25 37 2 3 50 21 15 8
"63" 4 11 14 66 53 20 61 46 62 8
"64" 2 7 7 21 5 25 13 7 25 11
"65" 25 47 54 18 13 29 10 14 33 45
"66" 10 3 32 7 28 6 11 32 4 17
"67" 3 7 15 23 2 8 22 0 63 10
"68" 17 19 37 59 21 20 42 34 31 12
"69" 35 32 21 7 23 12 10 40 1 30
"70" 0 36 30 9 13 4 19 57 16 12
"71" 3 21 1 1 3 2 4 3 10 4
"72" 26 3 0 0 11 2 9 9 14 13
"73" 1 4 9 4 4 3 4 4 14 2
"74" 6 36 5 0 2 3 0 14 32 28
"75" 2 56 0 0 0 0 3 11 16 0
"76" 6 11 1 2 5 4 3 6 2 1
"77" 0 4 0 0 2 0 2 10 10 1
"78" 4 13 0 0 1 6 10 9 0 4
"79" 0 1 1 4 0 6 3 5 23 2
"80" 1 2 2 2 1 5 8 6 40 8
"81" 4 0 2 5 4 1 13 4 5 8
"82" 1 48 1 42 5 1 2 6 11 8
"83" 2 20 13 33 7 36 4 13 60 36
"84" 5 2 2 1 2 4 4 41 11 3
"85" 0 3 0 0 0 2 34 11 14 0
"86" 0 0 0 0 1 0 0 0 45 0
"87" 1 32 4 6 0 1 2 11 47 0
"88" 1 14 7 8 7 0 3 34 25 7
"89" 2 1 0 1 2 6 0 0 1 15
"90" 3 4 3 0 2 6 2 28 37 1
"91" 1 19 6 4 2 3 1 46 25 15
"92" 9 8 0 0 3 3 21 2 43 7
"93" 12 9 7 3 2 4 6 10 33 2
"94" 4 6 6 4 10 1 3 1 14 1
"95" 1 19 3 1 33 14 26 23 5 2
"96" 5 3 9 0 1 2 7 27 53 1
"97" 9 0 4 30 13 15 15 39 18 6
"98" 5 1 2 20 30 9 5 1 27 10
"99" 2 5 48 13 5 60 45 9 10 12
"100" 3 3 7 21 61 46 45 6 21 22
