# Supplementary material for: DynAMo: A Modular Platform for Monitoring Process, Outcome, and Algorithm-Based Treatment Planning in Psychotherapy
Source: JMIR Med Inform. 2017 Jul 20;5(3):e20. doi: 10.2196/medinform.6808 (PMC5544897; doi:10.2196/medinform.6808)
Supplement: Multimedia Appendix 1 [file medinform_v5i3e20_app1.zip › Kaiser2017-example/example.R]

# Author: Tim Kaiser, University of Salzburg
#
# This example script will demonstrate the treatment planning algorithm in the paper "A Modular Platform for Monitoring Process, 
# Outcome and Algorithm-Based Treatment Planning in Psychotherapy". All steps are illustrated using a simulated data set with
# items on social anxiety. 

require(dplyr)
require(vars)
require(psych)
require(lavaan)
require(car)

# Load data ----
x <- read.table("example.dat") 
x <- as.data.frame(na.exclude(x)) # Remove NAs from data

# Step 1: Exploratory factor analysis ----
exp <- fa(x, rotate = "oblimin", fm = "ml", nfactors = 3) # Exploratory factor analysis assuming three factors
exp$TLI # This should be larger than .95, is 1.026
exp$crms # This should be smaller than .10, is .062
# An exploratory model with adequate fit has been found. 

# Step 2: Confirmatory factor analysis ----
load = exp$loadings
load[load[,] < .3 & load[,] >= -.29] <- 0 # Replace small loadings with zeroes.
cfa_matrix <- car::recode(load, '0=0;else=1') # Generate a matrix to build lavaan-compatible terms
terms <- vector() # Initialize terms vector
for(i in 1:3){ # Build lavaan-compatible terms from cfa_matrix
  terms[i] <- paste0("ML",i," =~",paste(names(which(cfa_matrix[,sort(colnames(cfa_matrix))][,i]==1)), sep="'", collapse = " + "))
}
terms <- paste(terms, collapse = "\n") # Rebuild terms vector so that lavaan can process it
cfa <- cfa(model = terms, data = x, missing = "listwise", std.ov = TRUE) # Run CFA
fitmeasures(cfa)[10] # This should be larger than .95, is .965
fitmeasures(cfa)[29] # This hsould be smaller than .10, is .05
summary(cfa)

# Step 3: VAR model ----
cfa_loadings <- inspect(cfa, what="std")$lambda # Extract factor loadings from CFA model to a matrix
latent_variances <- colSums(inspect(cfa, what = "std")$lambda^2)/3 # Compute variance for all three factors. When using standardized loadings, the variance in symptom variation can be obtained via the sum of squared factor loadings for each factor, divided by the number of factors.
y <- dplyr::select(x, one_of(c(names(x[,rowSums(cfa_matrix[,])>0])))) # This removes items with no factor loadings in CFA. This would lead to strange errors if we didn't do it.
cfa_scores <- factor.scores(x = as.matrix(y[, rownames(cfa_loadings)]), f = cfa_loadings, method = "components") # Extract CFA factor scores using the loading matrix
lagselect <- VARselect(na.exclude(cfa_scores$scores), lag.max = 5, type = "both")$selection[1] # Determine the adequate amount of time lags in the VAR model by lowest AIC
lagselect # We will compute a model with two lags.
varmodel <- VAR(na.exclude(cfa_scores$scores), p = lagselect, type = "both", ic = "AIC") # Calculate the VAR model. 
summary(varmodel) # Significant amounts of variance of all factors can be explained in the models. 

# Set all non-significant coefficients to zero, restructure the VAR output to a data frame for easier subsetting. ----
  varmodel$varresult$ML1$coefficients[summary(varmodel)$varresult$ML1$coefficients[,4] > .05] <- 0
  varmodel$varresult$ML2$coefficients[summary(varmodel)$varresult$ML2$coefficients[,4] > .05] <- 0
  varmodel$varresult$ML3$coefficients[summary(varmodel)$varresult$ML3$coefficients[,4] > .05] <- 0
  coefs <- cbind(
    ML1 = varmodel$varresult$ML1$coefficients, 
    ML2 = varmodel$varresult$ML2$coefficients,
    ML3 = varmodel$varresult$ML3$coefficients)
  rsq <- cbind(
    ML1 = summary(varmodel)$varresult$ML1$adj.r.squared,
    ML2 = summary(varmodel)$varresult$ML2$adj.r.squared,
    ML3 = summary(varmodel)$varresult$ML3$adj.r.squared)
  rownames(rsq) <- "rsq"
  granger <- cbind( # Granger test of causality
    ML1 = causality(varmodel,cause="ML1")$Granger[3]<.05,
    ML2 = causality(varmodel,cause="ML2")$Granger[3]<.05,
    ML3 = causality(varmodel,cause="ML3")$Granger[3]<.05)
  rownames(granger) <- "granger" 
  vartable <- rbind(
    coefs[sort(rownames(coefs)),], 
    rsq, 
    granger)

  
# Step 4: Factor Scores ----
score <- vector() 
for(i in 1:3){ 
  var <- latent_variances[i] # Latent variance for every factor, as determined by CFA. 
  reg <- sum((vartable[grep(paste0("ML",i), rownames(vartable)),])^2) # Get all predictive paths of a factor, square them and sum them up. This gives us the variance each factor explains in the VAR model.
  score[i] <- var*reg} # Multiplying within-time with between-time variances, we get a factor score.
factor.scores <- score/max(score) # Standardizing the scores so that all factor scores are a fraction of the highest score. 

# Step 5: Item Scores ----
itemmeans <- sort(colMeans(y, na.rm = TRUE)) # Mean of item scores, indicating the overall severity of a symptom
itemmeans.norm <- itemmeans/max(itemmeans) # Standardize item means
itemmeans.norm <- itemmeans.norm[order(names(itemmeans.norm))] # Order item means alphabetically by item title
loadings <- cfa_loadings[order(rownames(cfa_loadings)),] # Order CFA loading matrix alphabetically by item title
itemscores <- itemmeans.norm * rowSums(abs(loadings) * factor.scores) # First, absolute loadings are weighted by the score of the factor they load on and summed up. Then, the sums are multiplied with the item's mean severity.
stditemscores <- sort(itemscores*10)/sort(itemscores*10)[length(itemscores)] # Standardize item scores so that all factor scores are a fraction of the highest score. This makes them easier to read and process by practitioners.
print(stditemscores) # We now have item scores containing information about overall severity and explanatory power between and within time. Targeting the item with the highest score, clinical success can be maximized. 
