# Supplementary material for: DynAMo: A Modular Platform for Monitoring Process, Outcome, and Algorithm-Based Treatment Planning in Psychotherapy
Source: JMIR Med Inform. 2017 Jul 20;5(3):e20. doi: 10.2196/medinform.6808 (PMC5544897; doi:10.2196/medinform.6808)
Supplement: Multimedia Appendix 1 [file medinform_v5i3e20_app1.zip › Kaiser2017-example/items.txt]

heartsweat4     "felt a racing heart, sweaty, trouble breathing, faint, or shaky in social situations"
distract9       "felt tense muscles, felt on edge or restless, or had trouble relaxing in social situations"
avoid6          "avoided, or did not approach or enter, social situations"
tension5        "felt tense muscles, felt on edge or restless, or had trouble relaxing in social situations"
thoughts3       "had thoughts of being rejected, humiliated, embarrassed, ridiculed, or offending others"
anxiety2        "felt anxious, worried, or nervous about social situations"
prepare8        "spent a lot of time preparing what to say or how to act in social situations"
leftearly7      "left social situations early or participated only minimally (e.g., said little, avoided eye contact)"
helpcope10      "needed help to cope with social situations (e.g., alcohol or medications, superstitious objects)"
terror1         "felt moments of sudden terror, fear, or fright in social situations"
